# Supplementary material for: The rice RNase P protein subunit Rpp30 confers broad‐spectrum resistance to fungal and bacterial pathogens
Source: Plant Biotechnol J. 2021 May 17;19(10):1988–99. doi: 10.1111/pbi.13612 (PMC8486239; doi:10.1111/pbi.13612)
Supplement: Supplementary file 2 — Table S1 Differentially expressed genes (DEGs) identified in OsRpp30‐OX plants. [file PBI-19-1988-s001.xlsx]

## Sheet: up & down.txt.fasta.out
Up-regulated DEGs
IRGSP_IDs	MSU_IDs	Anontation
Os01g0120400	LOC_Os01g03030	alanyl-tRNA synthetase, putative, expressed
Os01g0124100	LOC_Os01g03330	BBTI3 - Bowman-Birk type bran trypsin inhibitor precursor, expressed
Os01g0241000	LOC_Os01g13930	expressed protein
Os01g0257300	LOC_Os01g15340	flowering promoting factor-like 1, putative, expressed
Os01g0297200	LOC_Os01g19260	ATPase, putative, expressed
Os01g0314800	LOC_Os01g21250	late embryogenesis abundant protein, putative, expressed
Os01g0607100	LOC_Os01g42210	LTPL47 - Protease inhibitor/seed storage/LTP family protein precursor, putative, expressed
Os01g0615100	LOC_Os01g42860	inhibitor I family protein, putative, expressed
Os01g0651100	LOC_Os01g46230	tetratricopeptide-like helical, putative, expressed
Os01g0667800	LOC_Os01g47750	splicing factor U2AF 35 kDa subunit, putative, expressed
Os01g0674400	LOC_Os01g48360	expressed protein
Os01g0692400	LOC_Os01g49750	expressed protein
Os01g0704300	LOC_Os01g50840	expressed protein
Os01g0742400	LOC_Os01g53920	receptor-like protein kinase 5 precursor, putative, expressed
Os01g0777650	LOC_Os01g56980	histidine acid phosphatase, putative, expressed
Os01g0803300	LOC_Os01g58910	auxin-induced protein 5NG4, putative, expressed
Os01g0832600	LOC_Os01g61610	flavonol synthase/flavanone 3-hydroxylase, putative, expressed
Os01g0852800	LOC_Os01g64949	expressed protein
Os01g0864500	LOC_Os01g64470	harpin-induced protein 1 domain containing protein, expressed
Os01g0869750	LOC_Os01g64949	expressed protein
Os01g0872900	LOC_Os01g65240	transposon protein, putative, Pong sub-class, expressed
Os01g0916350	LOC_Os01g68770	selenium-binding protein, putative, expressed
Os01g0940800	LOC_Os01g71350	glycosyl hydrolases family 17, putative, expressed
Os01g0945700	LOC_Os01g71760	amino acid permease family protein, putative, expressed
Os01g0954500	LOC_Os01g72490	LRP1, putative, expressed
Os01g0959100	LOC_Os01g72900	abscisic stress-ripening, putative, expressed
Os01g0959200	LOC_Os01g72910	abscisic stress-ripening, putative, expressed
Os01g0963600	LOC_Os01g73250	abscisic stress-ripening, putative, expressed
Os02g0111600	LOC_Os02g02120	OsWAK11 - OsWAK receptor-like protein kinase, expressed
Os02g0527700	unknown	expressed protein
Os02g0535901	LOC_Os02g33240	OsFBX51 - F-box domain containing protein, expressed
Os02g0552700	LOC_Os01g05730	retrotransposon protein, putative, unclassified, expressed
Os02g0592700	LOC_Os02g37960	expressed protein
Os02g0598800	LOC_Os02g38680	EMB2423, putative, expressed
Os02g0624300	LOC_Os02g41510	MYB family transcription factor, putative, expressed
Os02g0703700	LOC_Os02g47470	cytochrome P450, putative, expressed
Os02g0719600	LOC_Os02g48770	SAM dependent carboxyl methyltransferase, putative, expressed
Os02g0765900	LOC_Os01g25484	ferredoxin--nitrite reductase, putative, expressed
Os02g0766000	LOC_Os02g52744	DCL, chloroplast precursor, putative, expressed
Os02g0832500	LOC_Os02g58560	1,3-beta-glucan synthase component, putative, expressed
Os03g0105500	LOC_Os03g01520	expressed protein
Os03g0115800	LOC_Os03g02470	expressed protein
Os03g0122300	LOC_Os03g03034	flavonol synthase/flavanone 3-hydroxylase, putative, expressed
Os03g0130100	LOC_Os03g03790	AMP-binding domain containing protein, expressed
Os03g0236200	LOC_Os03g13300	glutamate decarboxylase, putative, expressed
Os03g0299700	LOC_Os03g18779	expressed protein
Os03g0300400	LOC_Os03g18850	pathogenesis-related Bet v I family protein, putative, expressed
Os03g0426350	LOC_Os10g24004	expressed protein
Os03g0579550	LOC_Os03g38260	60S ribosomal protein L19-3, putative, expressed
Os03g0629800	LOC_Os03g43100	expressed protein
Os03g0663400	LOC_Os03g46060	thaumatin family domain containing protein, expressed
Os03g0734100	LOC_Os03g52370	PIII4 - Proteinase inhibitor II family protein precursor, expressed
Os03g0739700	LOC_Os03g52910	uncharacterized UPF0114 domain containing protein, expressed
Os03g0748500	LOC_Os03g53730	flavoprotein wrbA, putative, expressed
Os03g0797500	LOC_Os03g58320	indole-3-glycerol phosphate lyase, chloroplast precursor, putative, expressed
Os03g0800000	LOC_Os03g58580	nodulin, putative, expressed
Os03g0812400	LOC_Os03g59770	EF hand family protein, putative, expressed
Os03g0820300	LOC_Os03g60560	ZOS3-21 - C2H2 zinc finger protein, expressed
Os03g0838400	LOC_Os03g62200	ammonium transporter protein, putative, expressed
Os04g0128700	LOC_Os04g03920	expressed protein
Os04g0218400	LOC_Os04g14150	dehydration response related protein, putative, expressed
Os04g0229100	LOC_Os04g15920	dehydrogenase, putative, expressed
Os04g0339800	unknown	serine/threonine kinase, stress-activated protein kinase signaling cascade
Os04g0399300	LOC_Os04g32740	hydrolase, NUDIX family, domain containing protein, expressed
Os04g0458600	LOC_Os04g38540	aldose 1-epimerase, putative, expressed
Os04g0483400	LOC_Os04g40720	expressed protein
Os04g0483450	LOC_Os11g08230	DEFL46 - Defensin and Defensin-like DEFL family, expressed
Os04g0525100	LOC_Os04g44354	UDP-glucoronosyl and UDP-glucosyl transferase domain containing protein, expressed
Os04g0542200	LOC_Os04g45860	transposon protein, putative, unclassified, expressed
Os04g0581100	LOC_Os04g49210	naringenin,2-oxoglutarate 3-dioxygenase, putative, expressed
Os04g0618700	LOC_Os04g52780	leucine-rich repeat receptor protein kinase EXS precursor, putative, expressed
Os04g0634700	LOC_Os04g54200	diacylglycerol kinase, putative, expressed
Os04g0651000	LOC_Os04g55740	peroxidase precursor, putative, expressed
Os04g0659800	LOC_Os04g56470	amino acid transporter, putative, expressed
Os04g0674700	LOC_Os04g57850	AMP-binding enzyme, putative, expressed
Os04g0677000	LOC_Os04g58050	expressed protein
Os04g0678400	LOC_Os04g58190	dof zinc finger domain containing protein, putative, expressed
Os04g0688500	LOC_Os04g59200	peroxidase precursor, putative, expressed
Os05g0124000	LOC_Os05g03320	expressed protein
Os05g0143550	LOC_Os05g05160	CGMC_MAPKCGMC_2.1 - CGMC includes CDA, MAPK, GSK3, and CLKC kinases, expressed
Os05g0170200	LOC_Os05g07810	universal stress protein domain containing protein, putative, expressed
Os05g0197200	LOC_Os05g10830	proteophosphoglycan ppg4, putative, expressed
Os05g0209500	LOC_Os05g11900	expressed protein
Os05g0214100	LOC_Os05g12300	expressed protein
Os05g0228000	LOC_Os05g13970	phosphorylase domain containing protein, putative, expressed
Os05g0296200	LOC_Os05g23050	expressed protein
Os05g0305200	LOC_Os05g23950	TRAF-type zinc finger family protein, expressed
Os05g0326675	LOC_Os05g26040	pumilio-family RNA binding repeat containing protein, expressed
Os05g0349400	unknown	expressed protein
Os05g0370700	LOC_Os05g30760	esterase, putative, expressed
Os05g0402900	LOC_Os05g33400	basic 7S globulin precursor, putative, expressed
Os05g0442400	LOC_Os05g37060	MYB family transcription factor, putative, expressed
Os05g0459000	LOC_Os05g38460	MYB family transcription factor, putative, expressed
Os05g0522600	LOC_Os05g44770	receptor-like protein kinase 5 precursor, putative, expressed
Os05g0541100	LOC_Os05g46350	IQ calmodulin-binding motif domain containing protein, expressed
Os05g0553400	LOC_Os05g48010	MYB family transcription factor, putative, expressed
Os05g0580200	LOC_Os05g50390	expressed protein
Os05g0582600	LOC_Os05g50580	OsSCP30 - Putative Serine Carboxypeptidase homologue, expressed
Os05g0583000	LOC_Os05g50610	WRKY8, expressed
Os06g0146250	LOC_Os06g05380	WRKY73, expressed
Os06g0188400	LOC_Os06g08880	glutamate receptor 2.7 precursor, putative, expressed
Os06g0200700	LOC_Os06g09980	expressed protein
Os06g0200800	LOC_Os06g09980	expressed protein
Os06g0207950	unknown	integral component of membrane
Os06g0244200	LOC_Os06g13580	expressed protein
Os06g0293000	LOC_Os06g18930	cadmium tolerance factor, putative, expressed
Os06g0470350	LOC_Os06g27590	expressed protein
Os06g0579100	unknown	integral component of membrane
Os06g0586000	LOC_Os06g38660	expressed protein
Os06g0625800	LOC_Os10g13450	expressed protein
Os06g0681400	LOC_Os06g46770	ubiquitin family protein, putative, expressed
Os06g0697600	LOC_Os06g48250	ATPase, putative, expressed
Os06g0726100	LOC_Os06g51050	CHIT7 - Chitinase family protein precursor, expressed
Os06g0726200	LOC_Os06g51060	CHIT8 - Chitinase family protein precursor, expressed
Os07g0110000	LOC_Os07g01904	expressed protein
Os07g0130100	LOC_Os07g03810	lectin-like receptor kinase 7, putative, expressed
Os07g0255200	LOC_Os10g24940	expressed protein
Os07g0300200	LOC_Os07g20510	auxin efflux carrier, putative, expressed
Os07g0471683	LOC_Os07g28880	expressed protein
Os07g0511400	LOC_Os07g32710	retrotransposon protein, putative, unclassified, expressed
Os07g0526400	LOC_Os07g34260	chalcone and stilbene synthases, putative, expressed
Os07g0534300	LOC_Os07g34964	TKL_IRAK_DUF26-lh.8 - DUF26 kinases have homology to DUF26 containing loci, expressed
Os07g0537900	LOC_Os07g35340	TKL_IRAK_DUF26-lc.14 - DUF26 kinases have homology to DUF26 containing loci, expressed
Os07g0539900	LOC_Os07g35560	glucan endo-1,3-beta-glucosidase precursor, putative, expressed
Os07g0564500	LOC_Os07g37730	NADH-ubiquinone oxidoreductase, mitochondrial precursor, putative, expressed
Os07g0582400	LOC_Os07g39350	transporter family protein, putative, expressed
Os07g0592600	LOC_Os07g40290	OsGH3.8 - Probable indole-3-acetic acid-amido synthetase, expressed
Os07g0601900	LOC_Os07g41060	dihydroflavonol-4-reductase, putative, expressed
Os07g0671000	LOC_Os07g47450	flowering promoting factor-like 1, putative, expressed
Os07g0686800	LOC_Os07g48730	tyrosine protein kinase domain containing protein, putative, expressed
Os07g0694500	LOC_Os07g49380	PWWP domain containing protein, expressed
Os08g0125800	LOC_Os08g03240	lectin-like receptor kinase 1, putative, expressed
Os08g0137900	LOC_Os08g04350	plastocyanin-like domain containing protein, putative, expressed
Os08g0141400	LOC_Os08g04630	external NADH-ubiquinone oxidoreductase 1, mitochondrial precursor, putative, expressed
Os08g0203350	LOC_Os08g10304	expressed protein
Os08g0207300	LOC_Os08g10612	expressed protein
Os08g0211750	LOC_Os08g11760	expressed protein
Os08g0383750	LOC_Os08g29500	histone-like transcription factor and archaeal histone, putative, expressed
Os08g0431800	unknown	expressed protein
Os08g0498100	LOC_Os08g38900	caffeoyl-CoA O-methyltransferase, putative, expressed
Os09g0255400	LOC_Os09g08130	indole-3-glycerol phosphate synthase, chloroplast precursor, putative, expressed
Os09g0272600	LOC_Os09g10010	expressed protein
Os10g0331500	LOC_Os10g18480	glucosyltransferase, putative, expressed
Os10g0345100	LOC_Os10g20470	MATE efflux family protein, putative, expressed
Os10g0345701	LOC_Os10g20510	expressed protein
Os10g0379100	LOC_Os10g23310	transferase family protein, putative, expressed
Os10g0450900	LOC_Os10g31330	retrotransposon protein, putative, unclassified, expressed
Os10g0456000	LOC_Os10g31780	oxidoreductase, short chain dehydrogenase/reductase family domain containing protein, expressed
Os10g0503300	LOC_Os10g35950	transferase family protein, putative, expressed
Os10g0536450	LOC_Os10g39140	flavonol synthase/flavanone 3-hydroxylase, putative, expressed
Os10g0537800	LOC_Os10g39260	aspartic proteinase nepenthesin, putative, expressed
Os10g0567900	LOC_Os10g41838	F-box protein interaction domain containing protein, expressed
Os10g0580400	LOC_Os10g42960	urea active transporter, putative, expressed
Os11g0101200	LOC_Os11g01074	RNase P subunit p30, putative, expressed
Os11g0213000	LOC_Os11g10710	protein kinase domain containing protein, expressed
Os11g0491600	LOC_Os11g29920	NB-ARC domain containing protein, expressed
Os11g0513000	LOC_Os11g31420	expressed protein
Os11g0592100	LOC_Os11g37960	WIP4 - Wound-induced protein precursor, expressed
Os11g0666200	LOC_Os11g44430	protein kinase, putative, expressed
Os11g0677000	LOC_Os11g45180	NBS-LRR disease resistance protein, putative, expressed
Os12g0101000	LOC_Os11g01074	RNase P subunit p30, putative, expressed
Os12g0117700	unknown	expressed protein
Os12g0127200	LOC_Os12g03370	harpin-induced protein 1 domain containing protein, expressed
Os12g0150200	LOC_Os12g05440	cytochrome P450, putative, expressed
Os12g0181600	LOC_Os12g08130	amino acid transporter, putative, expressed
Os12g0247700	LOC_Os12g14440	Jacalin-like lectin domain containing protein, putative, expressed
Os12g0258700	LOC_Os12g15680	laccase precursor protein, putative, expressed
Os12g0437800	LOC_Os12g25090	expressed protein
Os12g0471100	LOC_Os12g28590	ATPase 2, putative, expressed
Os12g0516800	LOC_Os12g33194	expressed protein
Os12g0528801	LOC_Os01g08600	expressed protein
Os12g0547500	LOC_Os12g36100	kinesin-4, putative, expressed
Down-regulated DEGs
IRGSP_IDs	MSU_IDs	Anontation
Os01g0111300	unknown	expressed protein
Os01g0117200	LOC_Os01g02780	TAK33, putative, expressed
Os01g0120500	LOC_Os01g03040	expressed protein
Os01g0213800	LOC_Os01g11550	TCP family transcription factor, putative, expressed
Os01g0293000	LOC_Os01g18860	S-adenosylmethionine synthetase, putative, expressed
Os01g0339500	LOC_Os01g23710	no apical meristem protein, putative, expressed
Os01g0362800	unknown	expressed protein
Os01g0522400	LOC_Os01g33869	expressed protein
Os01g0617600	LOC_Os01g43040	amino acid transporter, putative, expressed
Os01g0648700	LOC_Os01g46040	bromodomain domain containing protein, expressed
Os01g0721300	LOC_Os01g52330	NB-ARC domain containing protein, expressed
Os01g0810200	LOC_Os01g59520	cupin, RmlC-type, putative, expressed
Os01g0840900	LOC_Os01g62360	expressed protein
Os01g0947000	LOC_Os01g71860	glycosyl hydrolases family 17, putative, expressed
Os01g0975300	LOC_Os01g74410	MYB family transcription factor, putative, expressed
Os02g0527650	LOC_Os02g32615	expressed protein
Os02g0570500	LOC_Os02g36150	cytochrome P450, putative, expressed
Os02g0571100	LOC_Os02g36210	ent-kaurene synthase, chloroplast precursor, putative, expressed
Os02g0571300	LOC_Os02g36220	terpene synthase, putative, expressed
Os02g0571800	LOC_Os02g36264	terpene synthase, putative, expressed
Os02g0589000	LOC_Os02g37654	lecithin:cholesterol acyltransferase, putative, expressed
Os02g0615500	LOC_Os02g40200	receptor-like protein kinase precursor, putative, expressed
Os02g0631601	LOC_Os02g42040	MIF4G domain containing protein, putative, expressed
Os02g0807600	LOC_Os02g56354	transposon protein, putative, unclassified, expressed
Os03g0287600	LOC_Os03g17840	expressed protein
Os03g0356582	LOC_Os03g24160	phosphatidylinositol-4-phosphate 5-kinase, putative, expressed
Os03g0608700	LOC_Os03g41200	retrotransposon protein, putative, unclassified, expressed
Os03g0638000	LOC_Os03g43684	KIP1, putative, expressed
Os04g0116200	LOC_Os04g02580	expressed protein
Os04g0178400	LOC_Os04g09920	cytochrome P450, putative, expressed
Os04g0308100	LOC_Os04g24300	OsWAK35a - OsWAK short gene, expressed
Os04g0377932	LOC_Os04g30890	MYB family transcription factor, putative, expressed
Os04g0479700	LOC_Os04g40340	expressed protein
Os04g0513900	LOC_Os04g43410	Os4bglu18 - monolignol beta-glucoside homologue, expressed
Os04g0616800	LOC_Os04g52650	expressed protein
Os04g0690100	LOC_Os04g59380	ZOS4-14 - C2H2 zinc finger protein, expressed
Os05g0103800	LOC_Os05g01330	expressed protein
Os05g0266900	LOC_Os05g18274	expressed protein
Os05g0269500	LOC_Os05g18730	generative cell specific-1, putative, expressed
Os05g0369900	LOC_Os05g30700	expressed protein
Os05g0527700	LOC_Os05g45170	glucosyl transferase, putative, expressed
Os05g0589400	LOC_Os05g51160	Myb transcription factor, putative, expressed
Os06g0130100	LOC_Os06g03970	receptor-like protein kinase 5 precursor, putative, expressed
Os06g0271400	LOC_Os06g16040	expressed protein
Os06g0313440	LOC_Os06g20790	SAM dependent carboxyl methyltransferase, putative, expressed
Os06g0651900	LOC_Os06g44220	OsRCI2-9 - Putative low temperature and salt responsive protein, expressed
Os06g0698785	LOC_Os06g48510	choline monooxygenase, chloroplast precursor, putative, expressed
Os06g0698802	LOC_Os06g48520	disease resistance protein RPM1, putative, expressed
Os07g0432201	LOC_Os07g25050	thionin-like peptide, putative, expressed
Os07g0457200	unknown	expressed protein
Os07g0523965	LOC_Os07g34006	transporter family protein, putative, expressed
Os07g0543500	LOC_Os07g35960	expressed protein
Os07g0650375	LOC_Os07g45560	expressed protein
Os07g0663700	LOC_Os07g46846	sex determination protein tasselseed-2, putative, expressed
Os08g0193600	LOC_Os08g09420	OsFBX266 - F-box domain containing protein, expressed
Os08g0378000	LOC_Os08g29020	wall-associated kinase-like 2, putative, expressed
Os09g0330700	LOC_Os09g16160	ankyrin repeat family protein, putative, expressed
Os09g0487200	LOC_Os09g31230	expressed protein
Os10g0181333	LOC_Os10g10175	expressed protein
Os10g0315400	LOC_Os10g16440	CUE domain containing protein, expressed
Os10g0320001	unknown	expressed protein
Os10g0320100	LOC_Os10g17260	cytochrome P450, putative, expressed
Os10g0370600	LOC_Os10g22520	cellulase, putative, expressed
Os10g0397900	LOC_Os10g25850	nuclear transcription factor Y subunit, putative, expressed
Os11g0107425	LOC_Os12g01570	nodulin, putative, expressed
Os11g0222900	LOC_Os11g11550	NBS-LRR disease resistance protein, putative, expressed
Os11g0274100	LOC_Os11g17380	protein kinase domain containing protein, expressed
Os11g0308600	LOC_Os11g20330	expressed protein
Os11g0461000	LOC_Os11g27329	OsSCP62 - Putative Serine Carboxypeptidase homologue, expressed
Os11g0474000	LOC_Os11g28410	retrotransposon protein
Os11g0530600	LOC_Os11g32650	chalcone synthase, putative, expressed
Os11g0564800	LOC_Os11g35840	expressed protein
Os12g0142900	LOC_Os12g04880	retrotransposon protein, putative, unclassified, expressed
Os12g0406000	LOC_Os12g21784	expressed protein
Os12g0578700	LOC_Os12g38950	zinc finger, C2H2 type family protein, expressed
