# Supplementary material for: The rice RNase P protein subunit Rpp30 confers broad‐spectrum resistance to fungal and bacterial pathogens
Source: Plant Biotechnol J. 2021 May 17;19(10):1988–99. doi: 10.1111/pbi.13612 (PMC8486239; doi:10.1111/pbi.13612)
Supplement: Supplementary file 3 — Table S2 RT‐qPCR primers used in the study. [file PBI-19-1988-s003.xlsx]

## Sheet: Sheet1
Primer name	sequence (5'-3')
Ubiquitin-F	CGCAAGAAGAAGTGTGGTCA
Ubiquitin-R	GGGAGATAACAACGGAAGCA
OsRpp30-F	ACTGATGAGTTGGCAAAGCA
OsRpp30-R	CTATGATTTCCTTTTGGATG
OsRpp30-L-F	TCAAACTCTCTGGAGGGAGATG
OsRpp31-L-R	GTAGGTAACAATAGGGCAGTACC
OsRpp30-S-F	TTGGCCTTTCTACCCAACGAG
OsRpp31-S-R	GCTGGCAATTCCAAAGATAG
Pot2-F	ACGACCCGTCTTTACTTATTTGG
Pot2-R	AAGTAGCGTTGGTTTTGTTGGAT
HDT701-F	ATGGCAAAGTTGAAGGGAAGG
HDT701-R	TCTTTCCAGTCTCTGGCTTC
PR5-F	CTCACACATCTCCATCTAG
PR5-R	ACGATGTGGTAGGATCGAGA
PAL1-F	GGGCAACCCAGTGACCAA
PAL1-R	CGATTGCCTCGTCGGTCTT
Cht-3-F	ACTTTGGTAATGCGAATGC
Cht-3-R	GGCAATGTGATGCAATGCAA
PR10-F	TCACCAGACACCAGAGTAC
PR10-R	CGAGCTAAAGAGATCACTTGCT
PR1a-F	TCGTATGCTATGCTACGTGTTT
PR1a-R	CACTAAGCAAATACGGCTGACA
PBZ1-F	CCGGGCACCATCTACACC
PBZ1-R	CCTCGATCATCTTGAGCATGC
Chit-8-F	TACTGCTTCAAGGAGGAGAAC
Chit-8-R	GTCATCCAGAACCAGAACG
FLS2-F	ATCTGTCCAATCTCGAGATC
FLS2-R	TGTTGAGCAAGGTGAGGTTC
LOC_07g03810-F	TTCCATGGCTCCAACCTCAC
LOC_07g03810-R	AGACGACGAAGGCCATGCCA
LOC_Os03g46060-F	AGGACGACTACTTCGACATC
LOC_Os03g46060-R	TGAAGAACTCCGTGTCCTTGGT
LOC_Os01g15340-F	TGAGATTGGTGGAGAAGCAG
LOC_Os01g15340-R	AGATGAGGTCGAGGGAGCCA
PAL4-F	CTACCCGCTGATGAAGAAGC
PAL4-R	GAACCTTGTTCAGCTCCTCG
RbohB-F	AACAAGGTCACAAGATGAC
RbohB-R	TGCCTGAGCTTTGACGTCAG
WRKY53-F	ATCGCTTCTCAGCAAGATGAC
WRKY53-R	TGCACTTGTAGTAGCTCCTC
CERK1-F	TGGACATGCAGGCTACTCATG
CERK1-R	TGTATTCAAGACCTCTTGCTG
LOC_Os11g29090-F	TCTGGAATAGATATGGCTCAG
LOC_Os11g29090-R	ACCCTTGCATTCAACAACC
NAC4-F	TCCTGCCACCATTCTGAGATG
NAC4-R	TTGCAGAATCATGCTTGCCAG
LOC_Os08g38080-F	TGGAGTAGAGAGCAACGCTTC
LOC_Os08g38080-R	TCTTCTTGGACTCCGACGA
LOC_Os07g39480-F	ACAAGAGTGCAAATCCAGAC
LOC_Os07g39480-R	TGACTCACGAGAACATAGAGG
DUF26-F	AACAACCTCCTGAACCTGGC
DUF26-R	GCCCGTGGAGAAGAGGATCT
LOC_Os08g36170-F	TTCCGCTCTTCTACTGCTAC
LOC_Os08g36170-R	AGGAGGAGTCGGAGAGGAA
SPX1-F	TGAGTAGCCAGATCGTGGAG
SPX1-R	AGGAGTTGAACTTGTCGAGCT
SPX2-F	TGAGCAGCCAGATCGTGGAG
SPX2-R	AGTTGAACTTGTCGAGCTC
